# Supplementary material for: Campylocarpon fasciculare (Nectriaceae, Sordariomycetes); Novel Emergence of Black-Foot Causing Pathogen on Young Grapevines in China
Source: Pathogens. 2021 Nov 29;10(12):1555. doi: 10.3390/pathogens10121555 (PMC8708891; doi:10.3390/pathogens10121555)
Supplement: Supplementary file 1 [file pathogens-10-01555-s001.zip]

Archive with 1 entries (1 files):
- pathogens-1462367-supplementary.pdf
